# Supplementary material for: Sociodemographic and Clinical Determinants on Health-Related Quality of Life in Emerging Andalusian Adults with Type 1 Diabetes: A Cross-Sectional Study
Source: J Clin Med. 2023 Dec 31;13(1):240. doi: 10.3390/jcm13010240 (PMC10779847; doi:10.3390/jcm13010240)
Supplement: Supplementary file 1 [file jcm-13-00240-s001.zip]

Archive with 1 entries (1 files):
- jcm-2776356-supplementary.pdf
